# Supplementary material for: Cost-Effective Detection of SNPs and Structural Variations in Full-Length Genes of Wheat and Sunflower Using Multiplex PCR and Rapid Nanopore Kit
Source: Biology (Basel). 2025 Jan 29;14(2):138. doi: 10.3390/biology14020138 (PMC11851361; doi:10.3390/biology14020138)
Supplement: Supplementary file 1 [file biology-14-00138-s001.zip]

Archive with 2 entries (2 files):
- Supplementary tables for amplicons2024_1.xlsx
- Supplementary figures for amplicons_2024_1.pdf
