# Supplementary material for: Cost-Effective Detection of SNPs and Structural Variations in Full-Length Genes of Wheat and Sunflower Using Multiplex PCR and Rapid Nanopore Kit
Source: Biology (Basel). 2025 Jan 29;14(2):138. doi: 10.3390/biology14020138 (PMC11851361; doi:10.3390/biology14020138)
Supplement: Supplementary file 1 [file biology-14-00138-s001.zip › Supplementary tables for amplicons2024_1.xlsx]

## Sheet: Table S1
Supplementary table S1. 40 cultivars of sunflower used in this study.
№	Access	Origins
1	МVG- 3	427
2	МVG- 8	428
3	VIR 114 × H. tomentosus	279/2
4	НА 232 × VIR 769 Rf (H. trachelifolius) (VIR769)	282/1
5	НА 232 × H. californicus	282/2
6	НА 232 × H. grosserratus	283/1
7	VC3 ANN 2137	284/2
8	VC4 ANN 2138	285/2
9	VC4 ANN 2157	286/2
10	VC3 ANN 2188	288/1
11	VIR151 × VIR767Rf	292/1
12	К 2257- 3	302/2
13	К 3159	359
14	L 7247	420
15	L 2543	291
16	VК 464	386
17	Z 1064	444
18	КG 19	464
19	VК 416	309/1
20	К 2058	305/2
21	КG 115	302
22	К3619	466
23	I613033	467
24	К1587	46
25	К235	44
26	RIL100	19
27	RIL29	38
28	RIL39	41
29	VК850	918
30	VК905 А	493×492
31	VIR 151 × H. оccidentalius	281/1
32	VК1-klp А	32×31
33	VК101-z/u А	86×84/4
34	LG27 А	901×900
35	VК276 А	480×478
36	VК1-imi А	p.402
37	К578	304/2
38	RHA450	305
39	I3 Оlimp	313
40	ZS	481

## Sheet: Table S2
Supplementary table S2. 30 cultivars of spring bread wheat used in this study.
№	Access	Pedigree and/or Breeding Center
1	Mexican collection №59	GLE//PRL/2*PASTOR/3/OMSKAYA-33, CIMMYT
2	Mexican collection №65	CROS_1/AE.SQUARROSA (205)//KAUZ/3/SASIA/4/CHUAN MAI 28, CIMMYT
3	Mexican collection №66	LUTESCENS 258.92.3/GLE, CIMMYT
4	Mexican collection №67	PAVLODARSKAYA-93/SUNSTATE, CIMMYT
5	Mexican collection №70	SONATA/VORB, CIMMYT
6	Mexican collection №79	UDACHA/3/PASTOR//HXL7573/2*BAU, CIMMYT
7	Mexican collection №147	STEPNAYA 15/3/QING HAIBEI/WBLL1//BRBT2, CIMMYT
8	Mexican collection №150	STEPNAYA 16/5/TUI//2*SUNCO/SA1166/3/TUI/4/FINSI, CIMMYT
9	Mexican collection №151	STEPNAYA 16/5/TUI//2*SUNCO/SA1166/3/TUI/4/FINSI, CIMMYT
10	Mexican collection №152	STEPNAYA 16/5/TUI//2*SUNCO/SA1166/3/TUI/4/FINSI, CIMMYT
11	Mexican collection №153	LUTESCENS 1085/7/TOB/ERA//TOB/CNO67/3/PLO/4/VEE#5/5/KAUZ/6/FRET2, CIMMYT
12	Mexican collection №178	OMSKAYA 37/5/SERI*3//RL6010/4*YR/3/PASTOR/4/BAV92, CIMMYT
13	Mexican collection №187	LUTESCENS 210.99.10/4/MILAN/SHA7/3/CROC_1/AE.SQUARROSA (224)//OPATA, CIMMYT
14	Mexican collection №215	53.94.98.2/3/T.DICOCCON PI94625/AE.SQUARROSA (372)//3*PASTOR/4/GVK 1369.2, CIMMYT
15	Mexican collection №217	FITON 42/3/T.DICOCCON PI94625/AE.SQUARROSA (372)//3*PASTOR/4/GVK 1857.9, CIMMYT
16	Mexican collection №221	LUTESCENS 196.94.6*2/VORB, CIMMYT
17	Mexican collection №223	LUTESCENS 196.94.6*2/VORB, CIMMYT
18	Grannie	lU236g//513, Saatbau Linz Egen, Leonding, Austria
19	Laska	F-2498-W-1-2/Obrll, Verkhnevolzhsky Federal Agrarian Scientific Center, Vladimir region and Republican unitary enterprise «Research and Practical Center of National Academy of Sciences of the Republic of Belarus for Arable Farming», Zhodino,Belarus
20	Sudarynya	Contessa/Banty//Quattro. Verkhnevolzhsky Federal Agrarian Scientific Center, Vladimir region and Republican unitary enterprise «Research and Practical Center of National Academy of Sciences of the Republic of Belarus for Arable Farming», Zhodino,Belarus
21	Trizo	Kadett х Weihenstephan Stamm, Deutsche Saatveredelung AG, Lippstadt, Germany
22	Katepwa	Neepawa*6/Rl2938/3/Neepawa*6//CI8154/2*Frocor, The Cereal Research Centre at the University of Manitoba, Winnipeg, Man., Canada
23	Laval 19	FW-606-A/Opal//Opal, Department of Phytology, Laval University, Quebec, Canada
24	Bluesky	Potam 70//Glenlea, Aigriculrure Canada Research Station, Beaverlodge, Alberta, Canada
25	Wildcat	NB113//Glenlea, Aigriculrure Canada Research Station, Beaverlodge, Alberta, Canada
26	Laura	BW15//BW517; Agriculture and Agri-Food Canada, Semi-Arid Prairie Agricultural Research Centre, Swift Current, Saskatchewan, Canada
27	Glenlea	Pembina/Bage//CB10, Plant Science Department, university of Manitoba, Winnipeg, Man., Canada
28	Leader	Pembina/Bage//CB100, Plant Science Department, university of Manitoba, Winnipeg, Man., Canada
29	Bombona	Danko Hodowla Roślin Sp. z o.o., Choryń, Poland
30	Agatha	Artyomovka/Milturum 63, Federal Research Center Nemchinovka, Moscow region, Russia

## Sheet: Table S3
Supplementary table S3. Primers used for PCR.
Organism	Primer ID	Primers 5’-3’	Expected length of PCR product (bp)
Sunflower	Ahasl1	F: TGGGTTTCAAAACAAAAACACAACCACA	2000
		R: TCAAAACCGACAAACTGCTTACACAAC
	AhaslS2	F: TACATCCTCCCCACCCTTCCATC	2 010
		R: TTTCATTCTGCCATCACCCTCGG
	Ahasl3	F: CCCTCACTTTCATCTCCGGCAAA	1 921
		R: CTGCCATCGCCGTCAGTTATGAT
	FAD2	F: AACTCGTTTAAGCCTGGCTCGTT	2000
		R: CCACACACACTAACCAGACCCAG
Wheat	Ppo	F: TCGCATGCCATGCAGCCTC	2200
		R: CTTCACTTGACGTAGCTGATGCTG
	Wx	F: ATGGCGGCTCTGGTCACG	2900
		R: GGGAGCGGCGACGTTCTC
	Lox	F: CCATCATGGACGGCATCGGC	2500
		R: CCGGACCGTTGCGGTTCAACAG

## Sheet: Table S4
Supplementary table S4. Primers used for SV identifications.
Organism	Primer ID	Primers 5’-3’	Expected length of PCR product (bp)
Sunflower	Ahasl1_InDel	F: GCGCCTTTTCTCGGTTGATC	158
		R: CCCATCACTTCCACTACCCA
	Ahasl3_InDel	F: CAAACCACCATTCTCCGCCA	215
		R: GTGCTTCCACTAGGACATCAGA
	FAD2_InDel	F: TGGACAAATAAATAATGCCCCAGC	102
		R: AAAAACGCCCCTTAACGCC
Wheat	Ppo_InDel	F: TGGGACCGACGCCAACATC	600
		R: GTAACAACGTTTTTGAAGTTGTTTCGCA
	Lox_InDel	F: GCAAGCCCAACGCCAACG	1000
		R: CGGCATGAACCGGTCGTG

## Sheet: Table S5
Supplementary table S5. PCR conditions for SV validation.
	Biolabmix LR HS polymerase	Encyclo polymerase
	Lox_InDel	Ahasl1_InDel	Ahasl3_InDel	FAD2_InDel	Ppo_InDel
Initial denaturation	94°C - 3 min	95°C - 3 min			95°C - 3 min
Denaturation	94°C – 30 s	95°C – 30 s			95°C – 30 s
Annealing	63°C – 30 s	59°C – 30 s			60°C – 30 s
Extension	68°C – 1 min	72°C – 20 s			72°C – 30 s
Cycles	35	33			33
Final extension	68°C – 5 min	72°C – 5 min			72°C – 5 min

## Sheet: Table S6
Supplementary table S6. Ahasl alleles identified in this study.
Sunflower			Gene alleles
№	Sample	Access	Ahasl1	Ahasl3
1	1	МVG- 3	R	R
2	2	МVG- 8	R	R
3	3	VIR 114 × H. tomentosus	B	R
4	4	НА 232 × VIR 769 Rf (H. trachelifolius) (VIR769)	B	R
5	5	НА 232 × H. californicus	R	R
6	6	НА 232 × H. grosserratus	R	R
7	7	VC3 ANN 2137	R	R
8	8	VC4 ANN 2138	C	G
9	9	VC4 ANN 2157	R	R
10	10	VC3 ANN 2188	R	R
11	11	VIR151 × VIR767Rf	B	R
12	12	К 2257- 3	R	R
13	13	К 3159	B	R
14	14	L 7247	B	R
15	15	L 2543	R	R
16	16	VК 464	R	R
17	17	Z 1064	B	G
18	18	КG 19	R	R
19	19	VК 416	R	R
20	21	К 2058	R	R
21	22	КG 115	R	R
22	23	К3619	A	R
23	24	I613033	A	R
24	25	К1587	B	R
25	26	К235	R	R
26	27	RIL100	B	R
27	29	RIL29	B	R
28	31	RIL39	B	E
29	33	VК850	R	R
30	35	VК905 А	R	R
31	36	VIR 151 × H. оccidentalius	R	R
32	37	VК1-klp А	R	R
33	39	VК101-z/u А	R	R
34	45	LG27 А	B	R
35	46	VК276 А	R	G
36	47	VК1-imi А	D	R
37	48	К578	R	F
38	49	RHA450	R	H
39	50	I3 Оlimp	B	R
40	ZS	ZS	R	R
